# Supplementary material for: Nested Russian Doll-Like Genetic Mobility Drives Rapid Dissemination of the Carbapenem Resistance Gene blaKPC
Source: Antimicrob Agents Chemother. 2016 May 23;60(6):3767–78. doi: 10.1128/AAC.00464-16 (PMC4879409; doi:10.1128/AAC.00464-16)
Supplement: Supplemental material [file AAC.00464-16_zac006165250sd2.xlsx]

## Sheet: Sheet1
								Plasmid presence and structure according to Illumina data:
Patient	Source of acquisition	Isolate	Date	Species	Genetic cluster	Tn4401 variant	Included in phylogeny ("No" indicates within-patient strain duplicate)	pKPC_UVA01	pKPC_UVA02	pKPC_CAV1176	pKPC_CAV1320	pKPC_CAV1043	pKPC_CAV1374	pKPC_CAV1321-244	pKPC_CAV1596-78	pKPC_CAV1596-97	pKPC_CAV1344	pKPC_CAV1492
B (Index case)	Imported	CAV1015	08-2007	Klebsiella oxytoca	Koxy-1	Tn4401b-1	Yes	Absent	WithTn4401	Absent	Absent	Absent	Absent	Absent	Absent	Absent	Absent	Absent
B (Index case)	Imported	CAV1016	08-2007	Klebsiella pneumoniae	Kpne-6	Tn4401b-1	Yes	WithTn4401	Absent	Absent	Absent	Absent	Absent	Absent	Absent	Absent	Absent	Absent
C	Local	CAV1017	11-2007	Klebsiella pneumoniae	Kpne-6	Tn4401b-1	Yes	WithTn4401	Absent	Absent	Absent	Absent	Absent	Absent	Absent	Absent	Absent	Absent
D	Local	CAV1026	11-2007	Enterobacter cloacae	Eclo-6	Tn4401b-1	Yes	Uncertain	Absent	Absent	Absent	Absent	Absent	Absent	Absent	Absent	Absent	Absent
E	Local	CAV1027	12-2007	Enterobacter cloacae	Eclo-1	Tn4401b-1	Yes	Uncertain	Absent	Uncertain	Absent	Absent	Absent	Absent	Absent	Absent	Absent	Absent
F	Local	CAV1028	01-2008	Klebsiella oxytoca	Koxy-1	Tn4401b-1	Yes	Absent	WithTn4401	Absent	Absent	Absent	Absent	Absent	Absent	Absent	Absent	Absent
G	Local	CAV1032	01-2008	Enterobacter cloacae	Eclo-1	Tn4401trunc-1	Yes	Absent	Absent	Uncertain	Absent	Uncertain	Absent	Absent	Absent	Absent	Absent	Absent
G	Local	CAV1038	03-2008	Enterobacter cloacae	Eclo-1	Tn4401trunc-1	No	Absent	Absent	Uncertain	Absent	Uncertain	Absent	Absent	Absent	Absent	Absent	Absent
H	Local	CAV1036	02-2008	Escherichia coli	NA	Tn4401b-1	Yes	Absent	Absent	Absent	Absent	Absent	Absent	Absent	Absent	Absent	Absent	Absent
I	Local	CAV1034	02-2008	Enterobacter cloacae	Eclo-3	Tn4401b-1	Yes	Uncertain	Absent	Absent	Absent	Absent	Absent	Absent	Absent	Absent	Absent	Absent
J	Local	CAV1035	02-2008	Enterobacter cloacae	Eclo-3	Tn4401b-1	Yes	Uncertain	Absent	Absent	Absent	Absent	Absent	Absent	Absent	Absent	Absent	Absent
K	Local	CAV1033	02-2008	Enterobacter cloacae	Eclo-3	Tn4401b-1	Yes	Uncertain	Absent	Absent	Absent	Absent	Absent	Absent	Absent	Absent	Absent	Absent
L	Local	CAV1043	03-2008	Enterobacter asburiae	NA	Tn4401b-2	Yes	Absent	Absent	Absent	Absent	Uncertain	Absent	Absent	Absent	Absent	Absent	Absent
L	Local	CAV1041	04-2008	Klebsiella pneumoniae	NA	Tn4401b-2	Yes	Absent	Absent	Absent	Absent	Uncertain	Absent	Absent	Absent	Absent	Absent	Absent
L	Local	CAV1040	04-2008	Klebsiella pneumoniae	NA	Tn4401b-2	No	Absent	Absent	Absent	Absent	Uncertain	Absent	Absent	Absent	Absent	Absent	Absent
M	Local	CAV1047	03-2008	Citrobacter freundii	Cfre-2	Tn4401b-1	Yes	Uncertain	WithoutTn4401	Absent	Absent	Absent	Absent	Absent	Absent	Absent	Absent	Absent
N	Local	CAV1039	03-2008	Klebsiella oxytoca	Koxy-1	Tn4401b-1	Yes	Absent	WithTn4401	Absent	Absent	Absent	Absent	Absent	Absent	Absent	Absent	Absent
O	Local	CAV1042	04-2008	Klebsiella pneumoniae	NA	Tn4401b-1	Yes	Uncertain	Absent	Absent	Absent	Absent	Absent	Absent	Absent	Absent	Absent	Absent
Q	Local	CAV1051	04-2008	Enterobacter cloacae	NA	Tn4401b-1	Yes	Uncertain	Absent	Absent	Absent	Absent	Absent	Absent	Absent	Absent	Absent	Absent
S	Local	CAV1050	06-2008	Enterobacter cloacae	Eclo-1	Tn4401b-1	Yes	Uncertain	Absent	Uncertain	Absent	Absent	Absent	Absent	Absent	Absent	Absent	Absent
V	Local	CAV1052	07-2008	Enterobacter cloacae	Eclo-1	Tn4401b-1	Yes	Uncertain	Absent	Uncertain	Absent	Absent	Absent	Absent	Absent	Absent	Absent	Absent
Y	Local	CAV1058	08-2008	Enterobacter cloacae	NA	Tn4401b-1	Yes	Uncertain	Absent	Absent	Absent	Absent	Absent	Absent	Absent	Absent	Absent	Absent
AA	Local	CAV1059	10-2008	Enterobacter cloacae	Eclo-1	Tn4401b-1	Yes	Uncertain	Absent	Uncertain	Absent	Absent	Absent	Absent	Absent	Absent	Absent	Absent
AA	Local	CAV1261	11-2008	Enterobacter cloacae	Eclo-1	Tn4401b-1	No	Uncertain	Absent	Uncertain	Absent	Absent	Absent	Absent	Absent	Absent	Absent	Absent
AB	Local	CAV1061	11-2008	Klebsiella pneumoniae	Kpne-2	Tn4401b-2	Yes	Absent	Absent	Absent	Absent	Absent	Absent	Absent	Uncertain	WithoutTn4401	Absent	Absent
AC	Local	CAV1063	11-2008	Klebsiella oxytoca	Koxy-1	Tn4401b-1	Yes	Absent	WithTn4401	Absent	Absent	Absent	Absent	Absent	Absent	Absent	Absent	Absent
AD	Imported	CAV1062	11-2008	Klebsiella pneumoniae	Kpne-2	Tn4401a-1	Yes	Absent	Absent	Absent	Absent	Absent	Absent	Absent	Absent	Absent	Absent	Absent
AD	Imported	CAV1127	07-2009	Klebsiella pneumoniae	Kpne-2	Tn4401a-1	No	Absent	Absent	Absent	Absent	Absent	Absent	Absent	Absent	Absent	Absent	Absent
AE	Imported	CAV1064	12-2008	Klebsiella pneumoniae	Kpne-2	Tn4401trunc-2	Yes	Absent	Absent	Absent	Absent	Uncertain	Absent	Absent	Absent	Absent	Absent	Absent
AF	Local	CAV1065	01-2009	Citrobacter freundii	Cfre-2	Tn4401b-1	Yes	Uncertain	WithoutTn4401	Absent	Absent	Absent	Absent	Absent	Absent	Absent	Absent	Absent
AF	Local	CAV1069	01-2009	Enterobacter cloacae	Eclo-2	Tn4401b-1	Yes	Uncertain	Absent	Absent	Absent	Absent	Absent	Absent	Absent	Absent	Absent	Absent
AG	Local	CAV1071	01-2009	Citrobacter freundii	Cfre-1	Tn4401b-1	Yes	Uncertain	Absent	Absent	Absent	Absent	Absent	Uncertain	Absent	Absent	Absent	Absent
AH	Imported	CAV1067	01-2009	Klebsiella pneumoniae	Kpne-2	Tn4401b-2	Yes	Absent	Absent	Absent	Absent	Absent	Absent	Absent	Uncertain	WithoutTn4401	Absent	Absent
AJ	Local	CAV1066	01-2009	Klebsiella pneumoniae	Kpne-2	Tn4401b-2	Yes	Absent	Absent	Absent	Absent	Absent	Absent	Absent	Uncertain	WithoutTn4401	Absent	Absent
AK	Local	CAV1077	02-2009	Klebsiella pneumoniae	NA	Tn4401novel-1	Yes	WithTn4401	Absent	Absent	Absent	Absent	Absent	Absent	Absent	Absent	Absent	Absent
AK	Local	CAV1438	07-2011	Enterobacter cloacae	Eclo-1	Tn4401novel-1	Yes	Uncertain	Absent	Uncertain	Absent	Absent	Absent	Absent	Absent	Absent	Absent	Absent
AM	Local	CAV1075	03-2009	Unknown Enterobacteriaceae	NA	Tn4401b-4	Yes	Absent	Absent	Absent	Absent	Uncertain	Absent	Absent	Absent	Absent	Absent	Absent
AM	Local	CAV1080	03-2009	Unknown Enterobacteriaceae	NA	Tn4401b-3	No	Absent	Absent	Absent	Absent	Uncertain	Absent	Absent	Absent	Absent	Absent	Absent
AM	Local	CAV1079	03-2009	Unknown Enterobacteriaceae	NA	Tn4401b-3	No	Absent	Absent	Absent	Absent	Uncertain	Absent	Absent	Absent	Absent	Absent	Absent
AM	Local	CAV1074	03-2009	Klebsiella pneumoniae	NA	Tn4401b-3	Yes	Absent	Absent	Absent	Absent	Absent	Absent	Absent	Absent	Absent	Absent	Absent
AP	Local	CAV1097	04-2009	Enterobacter cloacae	NA	Tn4401b-1	Yes	Uncertain	Absent	Absent	Absent	Absent	Absent	Absent	Absent	Absent	Absent	Absent
AQ	Local	CAV1084	04-2009	Klebsiella oxytoca	Koxy-1	Tn4401b-1	Yes	Absent	WithTn4401	Absent	Absent	Absent	Absent	Absent	Absent	Absent	Absent	Absent
AR	Local	CAV1078	04-2009	Klebsiella oxytoca	Koxy-1	Tn4401b-1	Yes	Absent	WithTn4401	Absent	Absent	Absent	Absent	Absent	Absent	Absent	Absent	Absent
AR	Local	CAV1101	04-2009	Klebsiella oxytoca	Koxy-1	Tn4401b-1	No	Absent	WithTn4401	Absent	Absent	Absent	Absent	Absent	Absent	Absent	Absent	Absent
AR	Local	CAV1090	04-2009	Klebsiella oxytoca	Koxy-1	Tn4401b-1	No	Absent	WithTn4401	Absent	Absent	Absent	Absent	Absent	Absent	Absent	Absent	Absent
AS	Local	CAV1095	04-2009	Enterobacter cloacae	Eclo-2	Tn4401b-1	Yes	Uncertain	Absent	Absent	WithoutTn4401	Absent	Absent	Absent	Absent	Absent	Absent	Absent
AT	Local	CAV1091	04-2009	Enterobacter cloacae	Eclo-2	Tn4401b-1	Yes	Uncertain	Absent	Absent	WithoutTn4401	Absent	Absent	Absent	Absent	Absent	Absent	Absent
AU	Local	CAV1099	04-2009	Klebsiella oxytoca	Koxy-1	Tn4401b-1	Yes	Absent	WithTn4401	Absent	Absent	Absent	Absent	Absent	Absent	Absent	Absent	Absent
AV	Local	CAV1088	04-2009	Enterobacter cloacae	Eclo-2	Tn4401b-1	Yes	Uncertain	Absent	Absent	WithoutTn4401	Absent	Absent	Absent	Absent	Absent	Absent	Absent
AW	Local	CAV1086	04-2009	Klebsiella oxytoca	Koxy-1	Tn4401b-1	Yes	Absent	WithTn4401	Absent	Absent	Absent	Absent	Absent	Absent	Absent	Absent	Absent
AW	Local	CAV1082	04-2009	Klebsiella oxytoca	Koxy-1	Tn4401b-1	No	Absent	WithTn4401	Absent	Absent	Absent	Absent	Absent	Absent	Absent	Absent	Absent
AY	Local	CAV1093	04-2009	Enterobacter cloacae	Eclo-2	Tn4401b-1	Yes	Uncertain	Absent	Absent	WithoutTn4401	Absent	Absent	Absent	Absent	Absent	Absent	Absent
AZ	Local	CAV1089	04-2009	Enterobacter cloacae	Eclo-2	Tn4401b-1	Yes	Uncertain	Absent	Absent	WithoutTn4401	Absent	Absent	Absent	Absent	Absent	Absent	Absent
BA	Local	CAV1092	04-2009	Enterobacter cloacae	Eclo-2	Tn4401b-1	Yes	Uncertain	Absent	Absent	Absent	Absent	Absent	Absent	Absent	Absent	Absent	Absent
BA	Local	CAV1081	04-2009	Enterobacter cloacae	Eclo-2	Tn4401b-1	No	Uncertain	Absent	Absent	Absent	Absent	Absent	Absent	Absent	Absent	Absent	Absent
BB	Imported	CAV1098	04-2009	Enterobacter cloacae	Eclo-2	Tn4401b-1	Yes	Uncertain	Absent	Absent	WithoutTn4401	Absent	Absent	Absent	Absent	Absent	Absent	Absent
BC	Imported	CAV1094	04-2009	Enterobacter cloacae	Eclo-2	Tn4401b-1	Yes	Uncertain	Absent	Absent	WithoutTn4401	Absent	Absent	Absent	Absent	Absent	Absent	Absent
BD	Local	CAV1083	05-2009	Enterobacter cloacae	Eclo-3	Tn4401b-1	Yes	Uncertain	Absent	Absent	Absent	Absent	Absent	Absent	Absent	Absent	Absent	Absent
BF	Local	CAV1128	07-2009	Citrobacter freundii	Cfre-1	Tn4401b-1	Yes	Uncertain	Absent	Absent	Absent	Absent	Absent	Uncertain	Absent	Absent	Absent	Absent
BF	Local	CAV1183	04-2010	Citrobacter freundii	Cfre-1	Tn4401b-1	No	WithTn4401	Absent	Absent	Absent	Absent	Absent	Absent	Absent	Absent	Absent	Absent
BG	Local	CAV1109	05-2009	Enterobacter cloacae	Eclo-1	Tn4401novel-1	Yes	Uncertain	Absent	Uncertain	Absent	Absent	Absent	Absent	Absent	Absent	Absent	Absent
BI	Local	CAV1158	02-2010	Klebsiella oxytoca	NA	Tn4401b-2	Yes	Uncertain	Absent	Absent	Absent	Absent	Absent	Absent	Absent	Absent	Absent	Absent
BI	Local	CAV1238	06-2010	Klebsiella oxytoca	NA	Tn4401b-5	No	Uncertain	Absent	Absent	Absent	Absent	Absent	Absent	Absent	Absent	Absent	Absent
BI	Local	CAV1538	03-2012	Klebsiella oxytoca	NA	Tn4401b-5	No	Uncertain	Absent	Absent	Absent	Uncertain	Absent	Absent	Absent	Absent	Absent	Absent
BL	Local	CAV1364	06-2009	Enterobacter cloacae	Eclo-4	Tn4401b-1	Yes	Uncertain	Absent	Absent	Absent	Absent	Absent	Absent	Absent	Absent	Absent	Absent
BM	Local	CAV1365	06-2009	Klebsiella oxytoca	Koxy-1	Tn4401b-1	Yes	Absent	WithTn4401	Absent	Absent	Absent	Absent	Absent	Absent	Absent	Absent	Absent
BO	Local	CAV1110	07-2009	Enterobacter cloacae	Eclo-1	Tn4401novel-1	Yes	Uncertain	Absent	Uncertain	Absent	Absent	Absent	Absent	Absent	Absent	Absent	Absent
BO	Local	CAV1270	07-2009	Enterobacter cloacae	Eclo-1	Tn4401novel-1	No	Uncertain	Absent	Uncertain	Absent	Absent	Absent	Absent	Absent	Absent	Absent	Absent
BQ	Local	CAV1120	07-2009	Proteus mirabilis	NA	Tn4401b-1	Yes	Uncertain	Absent	Absent	Absent	Absent	Absent	Absent	Absent	Absent	Absent	Absent
BR	Local	CAV1129	07-2009	Enterobacter cloacae	Eclo-2	Tn4401b-1	Yes	Uncertain	Absent	Absent	Absent	Absent	Absent	Absent	Absent	Absent	Absent	Absent
BS	Local	CAV1130	08-2009	Enterobacter cloacae	Eclo-1	Tn4401novel-1	Yes	Uncertain	Absent	Uncertain	Absent	Absent	Absent	Absent	Absent	Absent	Absent	Absent
BS	Local	CAV1200	05-2010	Enterobacter cloacae	Eclo-1	Tn4401novel-1	No	Uncertain	Absent	Uncertain	Absent	Absent	Absent	Absent	Absent	Absent	Absent	Absent
BT	Local	CAV1131	08-2009	Enterobacter cloacae	Eclo-4	Tn4401b-1	Yes	Uncertain	Absent	Absent	Absent	Absent	Absent	Absent	Absent	Absent	Absent	Absent
BU	Local	CAV1142	08-2009	Klebsiella pneumoniae	NA	Tn4401b-1	Yes	Uncertain	Absent	Absent	Absent	Absent	Absent	Absent	Absent	Absent	Absent	Absent
BX	Local	CAV1141	08-2009	Enterobacter cloacae	Eclo-1	Tn4401novel-1	Yes	Uncertain	Absent	Uncertain	Absent	Absent	Absent	Absent	Absent	Absent	Absent	Absent
BY	Local	CAV1140	08-2009	Kluyvera intermedia	Kint-1	Tn4401b-1	Yes	Uncertain	Absent	Absent	WithoutTn4401	Absent	Absent	Absent	Absent	Absent	Absent	Absent
CB	Local	CAV1138	08-2009	Raoultella ornithinolytica	NA	Tn4401b-1	Yes	Uncertain	Absent	Absent	Absent	Absent	Absent	Absent	Absent	Absent	Absent	Absent
CB	Local	CAV1145	09-2009	Klebsiella pneumoniae	NA	Tn4401b-1	Yes	WithTn4401	Absent	Absent	Absent	Absent	Absent	Absent	Absent	Absent	Absent	Absent
CD	Local	CAV1151	09-2009	Kluyvera intermedia	Kint-1	Tn4401b-1	Yes	Uncertain	Absent	Absent	Absent	Absent	Absent	Absent	Absent	Absent	Absent	Absent
CE	Local	CAV1286	09-2009	Kluyvera intermedia	Kint-1	Tn4401b-1	Yes	WithTn4401	Absent	Absent	Absent	Absent	Absent	Absent	Absent	Absent	Absent	Absent
CE	Local	CAV1149	09-2009	Kluyvera intermedia	Kint-1	Tn4401b-1	No	WithTn4401	Absent	Absent	Absent	Absent	Absent	Absent	Absent	Absent	Absent	Absent
CG	Local	CAV1150	09-2009	Kluyvera intermedia	Kint-1	Tn4401b-1	Yes	Uncertain	Absent	Absent	Absent	Absent	Absent	Absent	Absent	Absent	Absent	Absent
CG	Local	CAV1297	09-2009	Kluyvera intermedia	Kint-1	Tn4401b-1	No	Uncertain	Absent	Absent	Absent	Absent	Absent	Absent	Absent	Absent	Absent	Absent
CH	Local	CAV1283	09-2009	Enterobacter cloacae	Eclo-2	Tn4401b-1	Yes	Uncertain	Absent	Absent	WithoutTn4401	Absent	Absent	Absent	Absent	Absent	Absent	Absent
CI	Imported	CAV1378	09-2009	Klebsiella pneumoniae	Kpne-2	Tn4401a-1	Yes	Absent	Absent	Absent	Absent	Absent	Absent	Absent	Absent	Absent	Absent	Absent
CJ	Local	CAV1292	09-2009	Klebsiella pneumoniae	Kpne-1	Tn4401b-1	Yes	Uncertain	Absent	Absent	Absent	Absent	Absent	Absent	Absent	Absent	Uncertain	Absent
CK	Local	CAV1285	09-2009	Klebsiella pneumoniae	Kpne-1	Tn4401b-1	Yes	Uncertain	Absent	Absent	Absent	Absent	Absent	Absent	Absent	Absent	Uncertain	Absent
CL	Local	CAV1290	09-2009	Klebsiella pneumoniae	Kpne-1	Tn4401b-1	Yes	Uncertain	Absent	Absent	Absent	Absent	Absent	Absent	Absent	Absent	Uncertain	Absent
CM	Local	CAV1377	09-2009	Klebsiella oxytoca	NA	Tn4401b-1	Yes	WithTn4401	Absent	Absent	Absent	Absent	Uncertain	Absent	Absent	Absent	Absent	Absent
CN	Local	CAV1287	10-2009	Citrobacter freundii	Cfre-2	Tn4401b-1	Yes	Uncertain	WithoutTn4401	Absent	Absent	Absent	Absent	Absent	Absent	Absent	Absent	Absent
CO	Local	CAV1376	10-2009	Enterobacter cloacae	Eclo-2	Tn4401b-1	Yes	Uncertain	Absent	Absent	WithoutTn4401	Absent	Absent	Absent	Absent	Absent	Absent	Absent
CP	Local	CAV1366	10-2009	Enterobacter cloacae	Eclo-1	Tn4401trunc-1	Yes	Absent	Absent	Absent	Absent	Uncertain	Absent	Absent	Absent	Absent	Absent	Absent
CQ	Local	CAV1380	10-2009	Citrobacter freundii	Cfre-1	Tn4401b-1	Yes	WithTn4401	Absent	Absent	Absent	Absent	Absent	Absent	Absent	Absent	Absent	Absent
CR	Local	CAV1358	11-2009	Enterobacter cloacae	Eclo-1	Tn4401b-1	Yes	Absent	Absent	WithTn4401	Absent	Absent	Absent	Absent	Absent	Absent	Absent	Absent
CS	Local	CAV1359	11-2009	Citrobacter freundii	Cfre-1	Tn4401b-1	Yes	Uncertain	Absent	Absent	Absent	Absent	Absent	Uncertain	Absent	Absent	Absent	Absent
CT	Local	CAV1360	11-2009	Klebsiella pneumoniae	NA	Tn4401b-1	Yes	Uncertain	Absent	Absent	Absent	Absent	Absent	Absent	Absent	Absent	Absent	Absent
CW	Local	CAV1362	12-2009	Enterobacter cloacae	Eclo-1	Tn4401novel-1	Yes	Uncertain	Absent	Uncertain	Absent	Absent	Absent	Absent	Absent	Absent	Absent	Absent
CX	Local	CAV1363	12-2009	Klebsiella pneumoniae	Kpne-3	Tn4401b-2	Yes	Absent	Absent	Absent	Absent	Absent	Absent	Absent	Absent	Absent	Absent	Absent
CY	Local	CAV1352	12-2009	Citrobacter freundii	Cfre-2	Tn4401b-1	Yes	Uncertain	WithoutTn4401	Absent	Absent	Absent	Absent	Absent	Absent	Absent	Absent	Absent
CZ	Local	CAV1154	01-2010	Enterobacter cloacae	Eclo-1	Tn4401novel-1	Yes	Uncertain	Absent	Uncertain	Absent	Absent	Absent	Absent	Absent	Absent	Absent	Absent
DA	Local	CAV1353	01-2010	Enterobacter cloacae	Eclo-1	Tn4401novel-1	Yes	Uncertain	Absent	Uncertain	Absent	Absent	Absent	Absent	Absent	Absent	Absent	Absent
DB	Local	CAV1370	01-2010	Enterobacter cloacae	Eclo-4	Tn4401b-2	Yes	Absent	Absent	Absent	Absent	Uncertain	Absent	Absent	Absent	Absent	Absent	Absent
DC	Local	CAV1354	01-2010	Enterobacter cloacae	Eclo-2	Tn4401b-1	Yes	Uncertain	Absent	Absent	WithoutTn4401	Absent	Absent	Absent	Absent	Absent	Absent	Absent
DD	Local	CAV1355	01-2010	Citrobacter freundii	NA	Tn4401b-1	Yes	Uncertain	Absent	Absent	Absent	Absent	Uncertain	Absent	Absent	Absent	Uncertain	Absent
DE	Local	CAV1356	01-2010	Klebsiella oxytoca	NA	Tn4401b-1	Yes	Uncertain	Absent	Absent	Absent	Absent	Absent	Absent	Absent	Absent	Absent	Absent
DF	Local	CAV1152	01-2010	Enterobacter cloacae	Eclo-1	Tn4401novel-1	Yes	Uncertain	Absent	Uncertain	Absent	Absent	Absent	Absent	Absent	Absent	Absent	Absent
DF	Local	CAV1153	01-2010	Enterobacter cloacae	Eclo-1	Tn4401novel-1	No	Uncertain	Absent	Uncertain	Absent	Absent	Absent	Absent	Absent	Absent	Absent	Absent
DG	Local	CAV1155	01-2010	Klebsiella oxytoca	Koxy-1	Tn4401b-1	Yes	Absent	WithTn4401	Absent	Absent	Absent	Absent	Absent	Absent	Absent	Absent	Absent
DG	Local	CAV1156	02-2010	Klebsiella oxytoca	Koxy-1	Tn4401b-1	No	Absent	WithTn4401	Absent	Absent	Absent	Absent	Absent	Absent	Absent	Absent	Absent
DG	Local	CAV1177	04-2010	Klebsiella oxytoca	Koxy-1	Tn4401b-1	No	Absent	WithTn4401	Absent	Absent	Absent	Absent	Absent	Absent	Absent	Absent	Absent
DG	Local	CAV1179	05-2010	Klebsiella oxytoca	Koxy-1	Tn4401b-1	No	Absent	WithTn4401	Absent	Absent	Absent	Absent	Absent	Absent	Absent	Absent	Absent
DG	Local	CAV1178	05-2010	Klebsiella oxytoca	Koxy-1	Tn4401b-1	No	Absent	WithTn4401	Absent	Absent	Absent	Absent	Absent	Absent	Absent	Absent	Absent
DG	Local	CAV1180	05-2010	Klebsiella oxytoca	Koxy-1	Tn4401b-1	No	Absent	WithTn4401	Absent	Absent	Absent	Absent	Absent	Absent	Absent	Absent	Absent
DI	Local	CAV1159	02-2010	Citrobacter freundii	Cfre-2	Tn4401b-1	Yes	WithTn4401	Absent	Absent	Absent	Absent	Absent	Absent	Absent	Absent	Absent	Absent
DJ	Local	CAV1160	03-2010	Enterobacter cloacae	Eclo-2	Tn4401b-1	Yes	Uncertain	Absent	Absent	WithoutTn4401	Absent	Absent	Absent	Absent	Absent	Absent	Absent
DJ	Local	CAV1203	06-2010	Klebsiella pneumoniae	NA	Tn4401b-1	Yes	Uncertain	Absent	Absent	Absent	Absent	Absent	Absent	Absent	Absent	Absent	Absent
DK	Local	CAV1194	05-2010	Klebsiella pneumoniae	Kpne-1	Tn4401b-1	Yes	Absent	Absent	Absent	Absent	Absent	Absent	Absent	Absent	Absent	Uncertain	Absent
DL	Local	CAV1199	04-2010	Klebsiella pneumoniae	Kpne-1	Tn4401b-1	Yes	Uncertain	Absent	Absent	Absent	Absent	Absent	Absent	Absent	Absent	Uncertain	Absent
DL	Local	CAV1182	04-2010	Klebsiella pneumoniae	Kpne-1	Tn4401b-1	No	Uncertain	Absent	Absent	Absent	Absent	Absent	Absent	Absent	Absent	Uncertain	Absent
DL	Local	CAV1193	05-2010	Klebsiella pneumoniae	Kpne-1	Tn4401b-1	No	Uncertain	Absent	Absent	Absent	Absent	Absent	Absent	Absent	Absent	Uncertain	Absent
DL	Local	CAV1214	08-2010	Klebsiella pneumoniae	Kpne-1	Tn4401b-1	No	Uncertain	Absent	Absent	Absent	Absent	Absent	Absent	Absent	Absent	Uncertain	Absent
DM	Local	CAV1185	05-2010	Enterobacter cloacae	Eclo-1	Tn4401b-1	Yes	Uncertain	Absent	Uncertain	Absent	Absent	Absent	Absent	Absent	Absent	Absent	Absent
DN	Local	CAV1176	05-2010	Enterobacter cloacae	Eclo-1	Tn4401novel-1	Yes	Uncertain	Absent	Uncertain	Absent	Absent	Absent	Absent	Absent	Absent	Absent	Absent
DO	Local	CAV1188	05-2010	Citrobacter freundii	NA	Tn4401b-1	Yes	WithTn4401	Absent	Absent	Absent	Absent	Absent	Absent	Absent	Absent	Absent	Absent
DP	Local	CAV1357	05-2010	Enterobacter cloacae	Eclo-1	Tn4401novel-1	Yes	Uncertain	Absent	Uncertain	Absent	Absent	Absent	Absent	Absent	Absent	Absent	Absent
DR	Local	CAV1195	05-2010	Enterobacter cloacae	Eclo-1	Tn4401novel-1	Yes	Uncertain	Absent	Uncertain	Absent	Absent	Absent	Absent	Absent	Absent	Absent	Absent
DS	Local	CAV1237	06-2010	Klebsiella pneumoniae	NA	Tn4401b-1	Yes	WithTn4401	Absent	Absent	Absent	Absent	Absent	Absent	Absent	Absent	Absent	Absent
DU	Local	CAV1205	06-2010	Klebsiella pneumoniae	Kpne-1	Tn4401b-1	Yes	Absent	WithTn4401	Absent	Absent	Absent	Absent	Absent	Absent	Absent	WithoutTn4401	Absent
DU	Local	CAV1208	07-2010	Enterobacter cloacae	NA	Tn4401b-1	Yes	Absent	WithTn4401	Absent	Absent	Absent	Absent	Absent	Absent	Absent	Absent	Absent
DU	Local	CAV1209	07-2010	Klebsiella pneumoniae	Kpne-1	Tn4401b-1	No	Absent	WithTn4401	Absent	Absent	Absent	Absent	Absent	Absent	Absent	WithoutTn4401	Absent
DV	Local	CAV1204	06-2010	Klebsiella pneumoniae	NA	Tn4401b-2	Yes	Absent	Absent	Absent	Absent	Uncertain	Absent	Absent	Absent	Absent	Absent	Absent
DW	Local	CAV1206	07-2010	Citrobacter freundii	Cfre-1	Tn4401b-1	Yes	Uncertain	Absent	Absent	Absent	Absent	Absent	Uncertain	Absent	Absent	Absent	Absent
DX	Local	CAV1207	07-2010	Klebsiella pneumoniae	Kpne-1	Tn4401b-1	Yes	Absent	WithTn4401	Absent	Absent	Absent	Absent	Absent	Absent	Absent	WithoutTn4401	Absent
DY	Local	CAV1210	07-2010	Citrobacter freundii	NA	Tn4401b-1	Yes	Uncertain	Absent	Absent	Absent	Absent	Absent	Absent	Absent	Absent	Uncertain	Absent
DZ	Local	CAV1371	07-2010	Citrobacter freundii	Cfre-2	Tn4401b-1	Yes	Uncertain	WithoutTn4401	Absent	Absent	Absent	Absent	Absent	Absent	Absent	Absent	Absent
EA	Local	CAV1217	08-2010	Klebsiella pneumoniae	Kpne-4	Tn4401b-6	Yes	Absent	Absent	Absent	Absent	Absent	Absent	Absent	Absent	Absent	Absent	Absent
EB	Local	CAV1372	08-2010	Citrobacter freundii	Cfre-2	Tn4401b-1	Yes	Uncertain	WithoutTn4401	Absent	Absent	Absent	Absent	Absent	Absent	Absent	Absent	Absent
EC	Local	CAV1373	08-2010	Enterobacter cloacae	Eclo-1	Tn4401novel-1	Yes	Uncertain	Absent	Uncertain	Absent	Absent	Absent	Absent	Absent	Absent	Absent	Absent
ED	Local	CAV1374	08-2010	Klebsiella oxytoca	Koxy-2	Tn4401b-1	Yes	Uncertain	Absent	Absent	Absent	Absent	Uncertain	Absent	Absent	Absent	Absent	Absent
ED	Local	CAV1514	09-2010	Citrobacter freundii	NA	Tn4401b-1	Yes	Uncertain	Absent	Absent	Absent	Absent	Absent	Absent	Absent	Absent	Absent	Absent
EE	Local	CAV1375	09-2010	Enterobacter cloacae	Eclo-1	Tn4401novel-1	Yes	Uncertain	Absent	Uncertain	Absent	Absent	Absent	Absent	Absent	Absent	Absent	Absent
EG	Local	CAV1321	11-2010	Citrobacter freundii	Cfre-1	Tn4401b-1	Yes	Uncertain	Absent	Absent	Absent	Absent	Absent	Uncertain	Absent	Absent	Absent	Absent
EG	Local	CAV1305	01-2011	Citrobacter freundii	Cfre-1	Tn4401b-1	No	Uncertain	Absent	Absent	Absent	Absent	Absent	Uncertain	Absent	Absent	Absent	Absent
EJ	Local	CAV1302	10-2010	Klebsiella oxytoca	Koxy-1	Tn4401b-1	Yes	Absent	WithTn4401	Absent	Absent	Absent	Absent	Absent	Absent	Absent	Absent	Absent
EJ	Local	CAV1313	11-2010	Klebsiella oxytoca	Koxy-1	Tn4401b-1	No	Absent	WithTn4401	Absent	Absent	Absent	Absent	Absent	Absent	Absent	Absent	Absent
EL	Local	CAV1320	11-2010	Enterobacter aerogenes	NA	Tn4401b-1	Yes	Absent	Absent	Absent	WithTn4401	Absent	Absent	Absent	Absent	Absent	Absent	Absent
EN	Local	CAV1308	11-2010	Enterobacter cloacae	Eclo-1	Tn4401b-1	Yes	Uncertain	Absent	Uncertain	Absent	Absent	Absent	Absent	Absent	Absent	Absent	Absent
EO	Local	CAV1339	12-2010	Enterobacter cloacae	Eclo-1	Tn4401novel-1	Yes	Uncertain	Absent	Uncertain	Absent	Absent	Absent	Absent	Absent	Absent	Absent	Absent
EO	Local	CAV1311	01-2011	Enterobacter cloacae	Eclo-1	Tn4401novel-1	No	Uncertain	Absent	Uncertain	Absent	Absent	Absent	Absent	Absent	Absent	Absent	Absent
EP	Local	CAV1344	12-2010	Klebsiella pneumoniae	Kpne-1	Tn4401b-1	Yes	Uncertain	Absent	Absent	Absent	Absent	Absent	Absent	Absent	Absent	Uncertain	Absent
EQ	Local	CAV1503	12-2010	Klebsiella oxytoca	Koxy-1	Tn4401b-1	Yes	Absent	WithTn4401	Absent	Absent	Absent	Absent	Absent	Absent	Absent	Absent	Absent
EQ	Local	CAV1335	12-2010	Klebsiella oxytoca	Koxy-1	Tn4401b-1	No	Absent	WithTn4401	Absent	Absent	Absent	Absent	Absent	Absent	Absent	Absent	Absent
ER	Local	CAV1341	12-2010	Citrobacter freundii	Cfre-1	Tn4401b-1	Yes	Uncertain	Absent	Absent	Absent	Absent	Absent	Absent	Absent	Absent	Absent	Absent
ER	Local	CAV1383	04-2011	Citrobacter freundii	Cfre-1	Tn4401b-1	No	Uncertain	Absent	Absent	Absent	Absent	Absent	Absent	Absent	Absent	Absent	Absent
ER	Local	CAV1396	04-2011	Citrobacter freundii	Cfre-1	Tn4401b-1	No	Uncertain	Absent	Absent	Absent	Absent	Absent	Absent	Absent	Absent	Absent	Absent
ER	Local	CAV1741	10-2012	Citrobacter freundii	Cfre-1	Tn4401b-1	No	Uncertain	Absent	Absent	Absent	Absent	Absent	Absent	Absent	Absent	Absent	Absent
ES	Local	CAV1331	12-2010	Klebsiella pneumoniae	Kpne-1	Tn4401b-1	Yes	Absent	WithTn4401	Absent	Absent	Absent	Absent	Absent	Absent	Absent	WithoutTn4401	Absent
ES	Local	CAV1338	12-2010	Klebsiella pneumoniae	Kpne-1	Tn4401b-1	No	Absent	WithTn4401	Absent	Absent	Absent	Absent	Absent	Absent	Absent	WithoutTn4401	Absent
ES	Local	CAV1345	01-2011	Klebsiella pneumoniae	Kpne-1	Tn4401b-1	No	Absent	WithTn4401	Absent	Absent	Absent	Absent	Absent	Absent	Absent	WithoutTn4401	Absent
ET	Imported	CAV1216	08-2010	Klebsiella pneumoniae	Kpne-2	Tn4401b-2	Yes	Absent	Absent	Absent	Absent	Absent	Absent	Absent	Uncertain	WithoutTn4401	Absent	Absent
ET	Imported	CAV1223	08-2010	Klebsiella pneumoniae	Kpne-2	Tn4401b-2	No	Absent	Absent	Absent	Absent	Absent	Absent	Absent	Uncertain	WithoutTn4401	Absent	Absent
ET	Imported	CAV1397	05-2011	Klebsiella pneumoniae	Kpne-2	Tn4401b-2	No	Absent	Absent	Absent	Absent	Absent	Absent	Absent	Uncertain	WithoutTn4401	Absent	Absent
EU	Local	CAV1351	02-2011	Klebsiella pneumoniae	Kpne-3	Tn4401b-2	Yes	Uncertain	Absent	Absent	Absent	Absent	Absent	Absent	Absent	Absent	Absent	Absent
EU	Local	CAV1400	02-2011	Klebsiella pneumoniae	Kpne-3	Tn4401b-2	No	Uncertain	Absent	Absent	Absent	Absent	Absent	Absent	Absent	Absent	Absent	Absent
EU	Local	CAV1386	02-2011	Klebsiella pneumoniae	Kpne-3	Tn4401b-2	No	Uncertain	Absent	Absent	Absent	Absent	Absent	Absent	Absent	Absent	Absent	Absent
EU	Local	CAV1395	02-2011	Klebsiella pneumoniae	Kpne-3	Tn4401b-2	No	Uncertain	Absent	Absent	Absent	Absent	Absent	Absent	Absent	Absent	Absent	Absent
EU	Local	CAV1387	03-2011	Klebsiella pneumoniae	Kpne-3	Tn4401b-2	No	Uncertain	Absent	Absent	Absent	Absent	Absent	Absent	Absent	Absent	Absent	Absent
EU	Local	CAV1392	03-2011	Klebsiella pneumoniae	Kpne-3	Tn4401b-2	No	Uncertain	Absent	Absent	Absent	Absent	Absent	Absent	Absent	Absent	Absent	Absent
EV	Local	CAV1390	02-2011	Enterobacter cloacae	Eclo-1	Tn4401novel-1	Yes	Uncertain	Absent	Uncertain	Absent	Absent	Absent	Absent	Absent	Absent	Absent	Absent
EW	Local	CAV1391	02-2011	Klebsiella pneumoniae	Kpne-1	Tn4401b-1	Yes	Uncertain	Absent	Absent	Absent	Absent	Absent	Absent	Absent	Absent	Uncertain	Absent
EW	Local	CAV1410	06-2011	Klebsiella pneumoniae	Kpne-1	Tn4401b-1	No	Uncertain	Absent	Absent	Absent	Absent	Absent	Absent	Absent	Absent	Uncertain	Absent
EW	Local	CAV1434	07-2011	Klebsiella pneumoniae	Kpne-1	Tn4401b-1	No	Uncertain	Absent	Absent	Absent	Absent	Absent	Absent	Absent	Absent	Uncertain	Absent
EX	Local	CAV1545	02-2011	Enterobacter cloacae	Eclo-1	Tn4401novel-1	Yes	Uncertain	Absent	Uncertain	Absent	Absent	Absent	Absent	Absent	Absent	Absent	Absent
EX	Local	CAV1369	02-2011	Enterobacter cloacae	Eclo-1	Tn4401novel-1	No	Uncertain	Absent	Uncertain	Absent	Absent	Absent	Absent	Absent	Absent	Absent	Absent
EZ	Imported	CAV1548	05-2011	Klebsiella pneumoniae	NA	Tn4401b-2	Yes	Absent	Absent	Absent	Absent	Uncertain	Absent	Absent	Absent	Absent	Absent	Absent
EZ	Imported	CAV1416	05-2011	Klebsiella pneumoniae	NA	Tn4401b-2	No	Absent	Absent	Absent	Absent	Uncertain	Absent	Absent	Absent	Absent	Absent	Absent
FA	Local	CAV1417	05-2011	Klebsiella pneumoniae	Kpne-4	Tn4401b-7	Yes	Absent	Absent	Absent	Absent	Absent	Absent	Absent	Absent	Absent	Absent	Absent
FA	Local	CAV1550	05-2011	Klebsiella pneumoniae	Kpne-4	Tn4401b-7	No	Absent	Absent	Absent	Absent	Absent	Absent	Absent	Absent	Absent	Absent	Absent
FA	Local	CAV1427	08-2011	Klebsiella pneumoniae	Kpne-4	Tn4401b-7	No	Absent	Absent	Absent	Absent	Absent	Absent	Absent	Absent	Absent	Absent	Absent
FA	Local	CAV1471	10-2011	Klebsiella pneumoniae	Kpne-4	Tn4401b-7	No	Absent	Absent	Absent	Absent	Absent	Absent	Absent	Absent	Absent	Absent	Absent
FB	Local	CAV1412	05-2011	Enterobacter cloacae	Eclo-1	Tn4401novel-1	Yes	Uncertain	Absent	Uncertain	Absent	Absent	Absent	Absent	Absent	Absent	Absent	Absent
FC	Local	CAV1411	06-2011	Enterobacter cloacae	Eclo-1	Tn4401novel-1	Yes	Uncertain	Absent	Uncertain	Absent	Absent	Absent	Absent	Absent	Absent	Absent	Absent
FD	Local	CAV1418	06-2011	Enterobacter cloacae	Eclo-1	Tn4401novel-1	Yes	Uncertain	Absent	Uncertain	Absent	Absent	Absent	Absent	Absent	Absent	Absent	Absent
FD	Local	CAV1436	07-2011	Enterobacter cloacae	Eclo-1	Tn4401novel-1	No	Uncertain	Absent	Uncertain	Absent	Absent	Absent	Absent	Absent	Absent	Absent	Absent
FE	Local	CAV1425	06-2011	Citrobacter amalonaticus	NA	Tn4401b-1	Yes	Uncertain	Absent	Absent	Absent	Absent	Absent	Absent	Absent	Absent	Absent	Absent
FF	Local	CAV1426	07-2011	Enterobacter cloacae	NA	Tn4401b-1	Yes	Absent	WithTn4401	Absent	Absent	Absent	Absent	Absent	Absent	Absent	Absent	Absent
FH	Local	CAV1553	07-2011	Enterobacter cloacae	Eclo-6	Tn4401b-1	Yes	Uncertain	Absent	Absent	Absent	Absent	Absent	Absent	Absent	Absent	Absent	Absent
FH	Local	CAV1430	08-2011	Enterobacter cloacae	Eclo-6	Tn4401b-1	No	Uncertain	Absent	Absent	Absent	Absent	Absent	Absent	Absent	Absent	Absent	Absent
FI	Local	CAV1482	10-2011	Enterobacter cloacae	Eclo-1	Tn4401b-1	Yes	Uncertain	Absent	Uncertain	Absent	Absent	Absent	Absent	Absent	Absent	Absent	Absent
FK	Imported	CAV1465	09-2011	Klebsiella pneumoniae	NA	Tn4401b-2	Yes	Uncertain	Absent	Absent	Absent	Absent	Absent	Absent	Absent	Absent	Absent	Absent
FK	Imported	CAV1478	11-2011	Klebsiella pneumoniae	Kpne-2	Tn4401b-2	Yes	Absent	Absent	Absent	Absent	Absent	Absent	Absent	Uncertain	Uncertain	Absent	Absent
FK	Imported	CAV1596	04-2012	Klebsiella pneumoniae	Kpne-2	Tn4401b-2	No	Absent	Absent	Absent	Absent	Absent	Absent	Absent	Uncertain	Uncertain	Absent	Absent
FK	Imported	CAV1599	04-2012	Klebsiella pneumoniae	Kpne-2	Tn4401b-2	No	Absent	Absent	Absent	Absent	Absent	Absent	Absent	Uncertain	Uncertain	Absent	Absent
FN	Local	CAV1463	09-2011	Enterobacter cloacae	NA	Tn4401b-1	Yes	WithTn4401	Absent	Absent	Absent	Absent	Absent	Absent	Absent	Absent	Absent	Absent
FO	Imported	CAV1462	09-2011	Klebsiella oxytoca	Koxy-1	Tn4401b-1	Yes	Absent	WithTn4401	Absent	Absent	Absent	Absent	Absent	Absent	Absent	Absent	Absent
FO	Imported	CAV1470	10-2011	Klebsiella oxytoca	Koxy-1	Tn4401b-1	No	Absent	WithTn4401	Absent	Absent	Absent	Absent	Absent	Absent	Absent	Absent	Absent
FO	Imported	CAV1474	10-2011	Klebsiella oxytoca	Koxy-1	Tn4401b-1	No	Absent	WithTn4401	Absent	Absent	Absent	Absent	Absent	Absent	Absent	Absent	Absent
FP	Local	CAV1467	09-2011	Klebsiella pneumoniae	Kpne-1	Tn4401b-1	Yes	Absent	Absent	Absent	Absent	Absent	Absent	Absent	Absent	Absent	Uncertain	Absent
FP	Local	CAV1461	09-2011	Klebsiella pneumoniae	Kpne-1	Tn4401b-1	No	Absent	Absent	Absent	Absent	Absent	Absent	Absent	Absent	Absent	Uncertain	Absent
FP	Local	CAV1468	09-2011	Klebsiella pneumoniae	Kpne-1	Tn4401b-1	No	Absent	Absent	Absent	Absent	Absent	Absent	Absent	Absent	Absent	Uncertain	Absent
FP	Local	CAV1476	09-2011	Klebsiella pneumoniae	Kpne-1	Tn4401b-1	No	Absent	Absent	Absent	Absent	Absent	Absent	Absent	Absent	Absent	Uncertain	Absent
FR	Local	CAV1459	09-2011	Enterobacter cloacae	Eclo-5	Tn4401b-2	Yes	Absent	Absent	Absent	Absent	Absent	Absent	Absent	Absent	Absent	Absent	Absent
FT	Local	CAV1457	10-2011	Enterobacter cloacae	Eclo-1	Tn4401novel-1	Yes	Uncertain	Absent	Uncertain	Absent	Absent	Absent	Absent	Absent	Absent	Absent	Absent
FW	Local	CAV1454	10-2011	Enterobacter cloacae	Eclo-1	Tn4401novel-1	Yes	Uncertain	Absent	Uncertain	Absent	Absent	Absent	Absent	Absent	Absent	Absent	Absent
FW	Local	CAV1472	10-2011	Enterobacter cloacae	Eclo-1	Tn4401novel-1	No	Uncertain	Absent	Uncertain	Absent	Absent	Absent	Absent	Absent	Absent	Absent	Absent
FX	Local	CAV1488	10-2011	Enterobacter cloacae	Eclo-5	Tn4401b-2	Yes	Absent	Absent	Absent	Absent	Absent	Absent	Absent	Absent	Absent	Absent	Absent
FX	Local	CAV1491	10-2011	Enterobacter cloacae	Eclo-5	Tn4401b-2	No	Absent	Absent	Absent	Absent	Absent	Absent	Absent	Absent	Absent	Absent	Absent
FY	Local	CAV1453	10-2011	Klebsiella pneumoniae	Kpne-2	Tn4401a-1	Yes	Absent	Absent	Absent	Absent	Absent	Absent	Absent	Absent	Absent	Absent	Absent
FY	Local	CAV1477	11-2011	Klebsiella pneumoniae	Kpne-2	Tn4401a-1	No	Absent	Absent	Absent	Absent	Absent	Absent	Absent	Absent	Absent	Absent	Absent
FZ	Local	CAV1452	10-2011	Citrobacter freundii	NA	Tn4401b-1	Yes	Uncertain	Absent	Absent	Absent	Absent	Uncertain	Absent	Absent	Absent	Absent	Absent
GA	Local	CAV1562	11-2011	Klebsiella pneumoniae	Kpne-1	Tn4401b-1	Yes	Absent	Absent	Absent	Absent	Absent	Absent	Absent	Absent	Absent	Uncertain	Absent
GA	Local	CAV1475	11-2011	Klebsiella pneumoniae	Kpne-1	Tn4401b-1	No	Absent	Absent	Absent	Absent	Absent	Absent	Absent	Absent	Absent	Uncertain	Absent
GA	Local	CAV1446	11-2011	Klebsiella pneumoniae	Kpne-1	Tn4401b-1	No	Absent	Absent	Absent	Absent	Absent	Absent	Absent	Absent	Absent	Uncertain	Absent
GD	Local	CAV1449	11-2011	Enterobacter cloacae	Eclo-1	Tn4401novel-1	Yes	Uncertain	Absent	Uncertain	Absent	Absent	Absent	Absent	Absent	Absent	Absent	Absent
GD	Local	CAV1469	11-2011	Enterobacter cloacae	Eclo-1	Tn4401novel-1	No	Uncertain	Absent	Uncertain	Absent	Absent	Absent	Absent	Absent	Absent	Absent	Absent
GE	Local	CAV1450	12-2011	Klebsiella pneumoniae	Kpne-1	Tn4401b-1	Yes	Absent	WithTn4401	Absent	Absent	Absent	Absent	Absent	Absent	Absent	WithoutTn4401	Absent
GF	Local	CAV1536	03-2012	Enterobacter cloacae	Eclo-1	Tn4401novel-1	Yes	Uncertain	Absent	Uncertain	Absent	Absent	Absent	Absent	Absent	Absent	Absent	Absent
GJ	Local	CAV1494	12-2011	Escherichia coli	NA	Tn4401b-2	Yes	WithTn4401	Absent	Absent	Absent	Absent	Absent	Absent	Absent	Absent	Absent	Absent
GK	Imported	CAV1518	01-2012	Klebsiella pneumoniae	Kpne-4	Tn4401b-2	Yes	Absent	Absent	Absent	Absent	Absent	Absent	Absent	Absent	Absent	Absent	Absent
GK	Imported	CAV1519	01-2012	Klebsiella pneumoniae	Kpne-4	Tn4401b-2	No	Absent	Absent	Absent	Absent	Absent	Absent	Absent	Absent	Absent	Absent	Absent
GL	Local	CAV1492	12-2011	Serratia marcescens	Smar-1	Tn4401b-8	Yes	Absent	Absent	Absent	Absent	Absent	Absent	Absent	Absent	Absent	Absent	Uncertain
GL	Local	CAV1517	12-2011	Serratia marcescens	Smar-1	Tn4401b-8	No	Absent	Absent	Absent	Absent	Absent	Absent	Absent	Absent	Absent	Absent	Uncertain
GL	Local	CAV1530	02-2012	Serratia marcescens	Smar-1	Tn4401b-8	No	Absent	Absent	Absent	Absent	Absent	Absent	Absent	Absent	Absent	Absent	WithTn4401
GL	Local	CAV1681	07-2012	Citrobacter freundii	Cfre-2	Tn4401b-1	Yes	Uncertain	WithoutTn4401	Absent	Absent	Absent	Absent	Absent	Absent	Absent	Absent	Absent
GM	Local	CAV1520	01-2012	Citrobacter freundii	NA	Tn4401b-1	Yes	WithTn4401	Absent	Absent	Absent	Absent	Absent	Absent	Absent	Absent	Absent	Absent
GN	Local	CAV1522	01-2012	Enterobacter cloacae	Eclo-1	Tn4401novel-1	Yes	Uncertain	Absent	Uncertain	Absent	Absent	Absent	Absent	Absent	Absent	Absent	Absent
GO	Local	CAV1525	01-2012	Enterobacter cloacae	Eclo-2	Tn4401b-1	Yes	Uncertain	Absent	Absent	WithoutTn4401	Absent	Absent	Absent	Absent	Absent	Absent	Absent
GP	Local	CAV1524	01-2012	Klebsiella pneumoniae	Kpne-1	Tn4401b-1	Yes	Absent	WithTn4401	Absent	Absent	Absent	Absent	Absent	Absent	Absent	WithoutTn4401	Absent
GR	Local	CAV1527	02-2012	Enterobacter cloacae	Eclo-1	Tn4401novel-1	Yes	Uncertain	Absent	Uncertain	Absent	Absent	Absent	Absent	Absent	Absent	Absent	Absent
GS	Local	CAV1582	03-2012	Klebsiella pneumoniae	Kpne-1	Tn4401b-1	Yes	Absent	WithTn4401	Absent	Absent	Absent	Absent	Absent	Absent	Absent	WithoutTn4401	Absent
GS	Local	CAV1578	03-2012	Klebsiella pneumoniae	Kpne-1	Tn4401b-1	No	Absent	WithTn4401	Absent	Absent	Absent	Absent	Absent	Absent	Absent	Uncertain	Absent
GV	Local	CAV1533	02-2012	Enterobacter cloacae	Eclo-2	Tn4401b-1	Yes	Uncertain	Absent	Absent	WithoutTn4401	Absent	Absent	Absent	Absent	Absent	Absent	Absent
GV	Local	CAV1535	03-2012	Klebsiella oxytoca	NA	Tn4401b-1	Yes	WithTn4401	Absent	Absent	Absent	Absent	Absent	Absent	Absent	Absent	Absent	Absent
GV	Local	CAV1537	03-2012	Klebsiella oxytoca	NA	Tn4401b-1	No	WithTn4401	Absent	Absent	Absent	Absent	Absent	Absent	Absent	Absent	Absent	Absent
GW	Local	CAV1540	03-2012	Klebsiella pneumoniae	Kpne-1	Tn4401b-1	Yes	Absent	WithTn4401	Absent	Absent	Absent	Absent	Absent	Absent	Absent	WithoutTn4401	Absent
GW	Local	CAV1576	03-2012	Klebsiella pneumoniae	Kpne-1	Tn4401b-1	No	Absent	WithTn4401	Absent	Absent	Absent	Absent	Absent	Absent	Absent	WithoutTn4401	Absent
GW	Local	CAV1585	03-2012	Klebsiella pneumoniae	Kpne-1	Tn4401b-1	No	Absent	WithTn4401	Absent	Absent	Absent	Absent	Absent	Absent	Absent	WithoutTn4401	Absent
GW	Local	CAV1588	03-2012	Klebsiella pneumoniae	Kpne-1	Tn4401b-1	No	Absent	WithTn4401	Absent	Absent	Absent	Absent	Absent	Absent	Absent	WithoutTn4401	Absent
HA	Local	CAV1747	11-2012	Enterobacter aerogenes	NA	Tn4401b-1	Yes	WithTn4401	Absent	Absent	Absent	Absent	Absent	Absent	Absent	Absent	Absent	Absent
HA	Local	CAV1749	12-2012	Enterobacter aerogenes	NA	Tn4401b-1	No	WithTn4401	Absent	Absent	Absent	Absent	Absent	Absent	Absent	Absent	Absent	Absent
HA	Local	CAV1755	12-2012	Klebsiella oxytoca	Koxy-2	Tn4401b-1	Yes	Uncertain	Absent	Absent	Absent	Absent	Absent	Absent	Absent	Absent	Absent	Absent
HD	Local	CAV1597	04-2012	Klebsiella pneumoniae	Kpne-1	Tn4401b-1	Yes	Absent	WithTn4401	Absent	Absent	Absent	Absent	Absent	Absent	Absent	WithoutTn4401	Absent
HE	Local	CAV1602	04-2012	Serratia marcescens	Smar-1	Tn4401b-1	Yes	Absent	Absent	Absent	Absent	Absent	Absent	Absent	Absent	Absent	Absent	WithoutTn4401
HE	Local	CAV1606	04-2012	Serratia marcescens	Smar-1	Tn4401b-1	No	Absent	Absent	Absent	Absent	Absent	Absent	Absent	Absent	Absent	Absent	WithoutTn4401
HM	Local	CAV1750	12-2012	Klebsiella pneumoniae	Kpne-3	Tn4401b-1	Yes	Absent	Absent	Absent	Absent	Absent	Absent	Absent	Absent	Absent	Absent	Absent
HN	Local	CAV1661	07-2012	Klebsiella pneumoniae	Kpne-5	Tn4401b-2	Yes	Absent	Absent	Absent	Absent	Uncertain	Absent	Absent	Absent	Absent	Absent	Absent
HQ	Local	CAV1668	08-2012	Enterobacter cloacae	Eclo-1	Tn4401novel-1	Yes	Uncertain	Absent	Uncertain	Absent	Absent	Absent	Absent	Absent	Absent	Absent	Absent
HQ	Local	CAV1685	08-2012	Enterobacter cloacae	Eclo-1	Tn4401novel-1	No	Uncertain	Absent	Uncertain	Absent	Absent	Absent	Absent	Absent	Absent	Absent	Absent
HV	Local	CAV1676	07-2012	Enterobacter cloacae	Eclo-1	Tn4401novel-1	Yes	Uncertain	Absent	Uncertain	Absent	Absent	Absent	Absent	Absent	Absent	Absent	Absent
HV	Local	CAV1669	08-2012	Enterobacter cloacae	Eclo-1	Tn4401novel-1	No	Uncertain	Absent	Uncertain	Absent	Absent	Absent	Absent	Absent	Absent	Absent	Absent
HY	Local	CAV1678	07-2012	Citrobacter freundii	NA	Tn4401b-2	Yes	Absent	Absent	Absent	Absent	Absent	Absent	Absent	Absent	Absent	Uncertain	Absent
HZ	Local	CAV1680	07-2012	Enterobacter cloacae	Eclo-2	Tn4401b-1	Yes	Uncertain	Absent	Absent	WithoutTn4401	Absent	Absent	Absent	Absent	Absent	Absent	Absent
IA	Local	CAV1686	08-2012	Enterobacter cloacae	Eclo-2	Tn4401b-1	Yes	Uncertain	Absent	Absent	WithoutTn4401	Absent	Absent	Absent	Absent	Absent	Absent	Absent
IA	Local	CAV1667	08-2012	Enterobacter cloacae	Eclo-2	Tn4401b-1	No	Uncertain	Absent	Absent	WithoutTn4401	Absent	Absent	Absent	Absent	Absent	Absent	Absent
IB	Imported	CAV1671	08-2012	Klebsiella pneumoniae	Kpne-2	Tn4401a-1	Yes	Absent	Absent	Absent	Absent	Absent	Absent	Absent	Absent	Absent	Absent	Absent
IB	Imported	CAV1688	08-2012	Klebsiella pneumoniae	Kpne-2	Tn4401a-1	No	Absent	Absent	Absent	Absent	Absent	Absent	Absent	Absent	Absent	Absent	Absent
IC	Local	CAV1729	09-2012	Klebsiella pneumoniae	Kpne-1	Tn4401b-1	Yes	Absent	WithTn4401	Absent	Absent	Absent	Absent	Absent	Absent	Absent	WithoutTn4401	Absent
IF	Local	CAV1731	09-2012	Citrobacter freundii	Cfre-1	Tn4401b-1	Yes	Uncertain	Absent	Absent	Absent	Absent	Absent	Absent	Absent	Absent	Absent	Absent
IG	Local	CAV1732	09-2012	Enterobacter cloacae	Eclo-2	Tn4401b-1	Yes	Uncertain	Absent	Absent	WithoutTn4401	Absent	Absent	Absent	Absent	Absent	Absent	Absent
IH	Local	CAV1735	09-2012	Klebsiella pneumoniae	Kpne-1	Tn4401b-1	Yes	Absent	WithTn4401	Absent	Absent	Absent	Absent	Absent	Absent	Absent	WithoutTn4401	Absent
IL	Local	CAV1699	09-2012	Klebsiella pneumoniae	NA	Tn4401b-2	Yes	Absent	Absent	Absent	Absent	Uncertain	Absent	Absent	Absent	Absent	Absent	Absent
IL	Local	CAV1698	10-2012	Citrobacter amalonaticus	NA	Tn4401b-2	Yes	Absent	Absent	Absent	Absent	Absent	Absent	Absent	Absent	Absent	Absent	Absent
IL	Local	CAV1697	10-2012	Enterobacter cloacae	NA	Tn4401b-2	Yes	Absent	Absent	Absent	Absent	Absent	Absent	Absent	Absent	Absent	Absent	Absent
IM	Local	CAV1737	09-2012	Enterobacter cloacae	Eclo-2	Tn4401b-1	Yes	Uncertain	Absent	Absent	Absent	Absent	Absent	Absent	Absent	Absent	Absent	Absent
IN	Local	CAV1738	10-2012	Klebsiella pneumoniae	Kpne-1	Tn4401b-1	Yes	Uncertain	Absent	Absent	Absent	Absent	Absent	Absent	Absent	Absent	Uncertain	Absent
IN	Local	CAV1742	10-2012	Klebsiella pneumoniae	Kpne-1	Tn4401b-1	No	Uncertain	Absent	Absent	Absent	Absent	Absent	Absent	Absent	Absent	Uncertain	Absent
IN	Local	CAV1745	10-2012	Klebsiella pneumoniae	Kpne-1	Tn4401b-1	No	Uncertain	Absent	Absent	Absent	Absent	Absent	Absent	Absent	Absent	Uncertain	Absent
IN	Local	CAV1751	12-2012	Klebsiella pneumoniae	Kpne-1	Tn4401b-1	No	Uncertain	Absent	Absent	Absent	Absent	Absent	Absent	Absent	Absent	Uncertain	Absent
IN	Local	CAV1752	12-2012	Klebsiella oxytoca	NA	Tn4401b-1	Yes	Absent	Absent	Absent	Absent	Absent	Absent	Absent	Absent	Absent	Absent	Absent
IO	Local	CAV1739	10-2012	Citrobacter freundii	Cfre-1	Tn4401b-1	Yes	Uncertain	Absent	Absent	Absent	Absent	Absent	Uncertain	Absent	Absent	Absent	Absent
IQ	Local	CAV1743	10-2012	Enterobacter cloacae	Eclo-1	Tn4401b-1	Yes	Uncertain	Absent	Uncertain	Absent	Absent	Absent	Absent	Absent	Absent	Absent	Absent
IV	Imported	CAV1746	11-2012	Klebsiella pneumoniae	Kpne-2	Tn4401a-1	Yes	Absent	Absent	Absent	Absent	Absent	Absent	Absent	Absent	Absent	Absent	Absent
JT	Local	CAV1754	12-2012	Enterobacter aerogenes	NA	Tn4401b-2	Yes	Absent	Absent	Absent	Absent	Absent	Absent	Absent	Absent	Absent	Uncertain	Absent
JT	Local	CAV1757	12-2012	Enterobacter cloacae	NA	Tn4401b-2	Yes	Absent	Absent	Absent	Absent	Absent	Absent	Absent	Absent	Absent	Absent	Absent
MZ	Local	CAV1054	09-2008	Enterobacter cloacae	Eclo-2	Tn4401b-1	Yes	Uncertain	Absent	Absent	WithoutTn4401	Absent	Absent	Absent	Absent	Absent	Absent	Absent
NB	Local	CAV1288	09-2009	Enterobacter cloacae	Eclo-2	Tn4401b-1	Yes	Uncertain	Absent	Absent	Absent	Absent	Absent	Absent	Absent	Absent	Absent	Absent
NF	Local	CAV1663	07-2012	Klebsiella pneumoniae	Kpne-5	Tn4401b-2	Yes	Absent	Absent	Absent	Absent	Uncertain	Absent	Absent	Absent	Absent	Absent	Absent
NG	Local	CAV1677	07-2012	Citrobacter freundii	Cfre-1	Tn4401b-1	Yes	Uncertain	Absent	Absent	Absent	Absent	Absent	Uncertain	Absent	Absent	Absent	Absent
NH	Local	CAV1679	07-2012	Klebsiella pneumoniae	Kpne-1	Tn4401b-1	Yes	Absent	WithTn4401	Absent	Absent	Absent	Absent	Absent	Absent	Absent	WithoutTn4401	Absent
NI	Imported	CAV1683	07-2012	Klebsiella pneumoniae	Kpne-2	Tn4401b-2	Yes	Absent	Absent	Absent	Absent	Absent	Absent	Absent	Uncertain	WithoutTn4401	Absent	Absent
NJ	Local	CAV1687	08-2012	Kluyvera intermedia	Kint-1	Tn4401b-1	Yes	Uncertain	Absent	Absent	Absent	Absent	Absent	Absent	Absent	Absent	Absent	Absent
